# Supplementary material for: Ticagrelor alters the membrane of Staphylococcus aureus and enhances the activity of vancomycin and daptomycin without eliciting cross-resistance
Source: mBio. 2024 Sep 23;15(10):e01322-24. doi: 10.1128/mbio.01322-24 (PMC11481878; doi:10.1128/mbio.01322-24)
Supplement: Table S1 — Lipidomics data. [file mbio.01322-24-s0002.xlsx]

## Sheet: Sheet 1
Table S1: Lipidomic data of MRSA WT and ticagrelor-resistant clones YjbHQ105X, ClpPG74V, and ClpXG266V
Group			Kolom1	QCpool	QCpool2	QCpool3	QCpool4	QCpool5	BAAWT_midexpo_1	BAAWT_midexpo_2	BAAWT_midexpo_3	BAAX5_midexpo_1	BAAX5_midexpo_2	BAAX5_midexpo_3	BAAX8_midexpo_1	BAAX8_midexpo_2	BAAX8_midexpo_3	BAAX12_midexpo_1	BAAX12_midexpo_2	BAAX12_midexpo_3	BAAWT_ON_1	BAAWT_ON_2	BAAWT_ON_3	BAAX5_ON_1	BAAX5_ON_2	BAAX5_ON_3	BAAX8_ON_1	BAAX8_ON_2	BAAX8_ON_3	BAAX12_ON_1	BAAX12_ON_2	BAAX12_ON_3
neg_1588	AHexCS	ASG 27:1;O;Hex;FA 15:0	ASG 27:1;O;Hex;FA 15:0	13617	13245	13250	12831	13219	11952	8732	29563	12772	6227	11404	4070	3995	11852	4361	8263	12799	20845	25817	36594	12707	18462	13723	5692	2320	4227	35175	88486	47423
neg_1001669	CL	CL 61:0_1	CL 14:0_15:0_16:0_16:0	2610	2486	2093	2263	1763	2196	1802	5803	386	187	869	850	1389	3807	382	378	2014	6694	5053	2315	469	636	311	327	41	32	2884	1519	4620
neg_1001670	CL	CL 62:0_1	CL 30:0_32:0	7748	7243	6307	6132	6197	4691	3664	13041	965	1220	2560	2228	2885	8673	1267	1129	4420	16570	11609	6552	1160	2418	1910	1184	467	773	8659	3459	26829
neg_1001671	CL	CL 63:0_2	CL 31:0_32:0	11985	10899	10082	9828	9801	6956	6145	20317	1603	1747	4897	4235	5450	12199	2059	1798	7547	32603	18290	13188	2137	4032	4900	1947	1058	951	17915	6460	37154
neg_1001674	CL	CL 64:0_2	CL 15:0_17:0_15:0_17:0	22764	20960	19045	17198	18207	10527	9890	31542	2491	3147	7088	7144	7741	16268	3747	3293	11092	51944	29982	21373	3947	7112	13938	3820	2414	3436	32060	9782	111152
pos_3463	CL	CL 65:0_1	CL 32:0_33:0	24906	24962	24474	24935	22900	16450	12944	44462	1530	2659	7153	5676	4698	9878	6684	4923	16463	132690	76657	186308	3132	8174	11244	3772	1701	4741	15653	4427	255825
neg_1001676	CL	CL 65:0_2	CL 31:0_34:0	23253	21408	19259	18631	20227	10144	10126	30784	2872	3899	8434	8995	8606	18346	4831	4255	14798	70498	39776	25725	4472	10088	13895	4253	2881	3431	42916	12392	76821
neg_1001679	CL	CL 66:0_3	CL 15:0_17:0_17:0_17:0	26340	23609	20335	19611	21413	12301	11921	41832	3511	4825	9950	8398	7942	14886	5578	5074	14480	81407	46063	26670	5165	10989	14720	4923	3835	5050	45329	11700	95296
neg_1001683	CL	CL 67:0_1	CL 32:0_35:0	21395	18380	17269	15863	16999	8754	7668	24481	2809	2839	7248	7374	6247	10463	4173	4415	11900	67287	39757	24563	4839	11409	13025	4136	3862	4641	40082	9538	82570
neg_1001687	CL	CL 68:0_3	CL 33:0_35:0	16176	14032	13729	12709	14045	8303	6993	27036	2649	2837	6856	6140	4782	7253	4471	3671	10181	64577	38614	21444	3676	9885	7341	3516	3082	3437	29413	7795	52812
neg_1001691	CL	CL 69:0_2	CL 34:0_35:0	8181	6979	6948	7551	7051	3503	3263	10317	1000	1055	2747	2677	2437	3356	2432	1781	5308	31087	18349	11791	2756	7155	4657	2703	2075	2786	14721	4092	36106
pos_3484	CL	CL 69:1	CL 69:1	51384	51345	50019	45043	45968	38177	29429	114835	1813	2767	4787	2534	1406	2879	16776	13344	33691	243235	220842	467514	6060	16164	12104	4417	1762	4036	8854	4716	405549
pos_3487	CL	CL 70:1	CL 70:1	25370	23183	23976	22755	21581	17528	12562	47963	1305	1593	3098	1060	287	1387	9270	7645	17986	94055	84055	205873	3313	9283	7522	2667	1148	2234	4127	2735	238417
pos_1856	DG	DG 29:0	DG 14:0_15:0	14007	13911	12555	11338	11426	31106	17146	62547	11237	9450	13205	11242	8696	14711	8614	10274	15540	8158	8835	6140	3958	5465	4920	2740	3328	4051	3874	10764	8345
pos_2079	DG	DG 31:0	DG 15:0_16:0	65400	66729	58277	47593	49037	118859	92207	295867	17045	44588	79413	54283	41756	86415	41128	48559	82968	39098	27274	28266	12964	15365	32956	2406	10244	24076	5168	12709	74319
pos_2168	DG	DG 32:0_2	DG 14:0_18:0	140900	144087	114391	126575	121684	120879	84449	372780	28109	59202	129507	97297	94893	222210	52039	46332	146836	75369	68262	70475	70546	70861	167178	32165	45593	102974	27094	48175	658610
pos_2235	DG	DG 33:0_2	DG 15:0_18:0	193984	187989	173893	153411	151354	287858	205842	1200152	73874	121082	240910	117328	114453	313166	95188	77456	249420	147120	131927	79531	47671	63436	90512	22915	23817	39481	36993	36453	246788
pos_2224	DG	DG 33:1	DG 15:0_18:1	16254	10659	9794	11091	11246	24385	13964	50014	5177	18126	21582	17008	12880	30607	12586	14581	25643	1919	2192	3600	1158	537	3773	0	0	2924	0	0	5891
pos_2303	DG	DG 34:0	DG 15:0_19:0	93240	99919	87651	81335	79323	104204	72568	381218	29255	45389	91298	50995	49710	132936	39644	33084	118589	89370	80840	52015	42043	73758	103494	20385	24321	45406	37870	23805	264118
pos_2367	DG	DG 35:0_1	DG 15:0_20:0	10801	12481	12595	15320	16068	21872	21702	70428	4098	14548	19209	9876	8487	27385	9326	8498	20612	15956	11062	8706	4471	1356	6738	0	2695	3420	1076	0	20223
pos_2369	DG	DG 35:0_2	DG 15:0_20:0	152160	159169	149111	134674	127678	212511	145792	1110516	45986	99177	242226	80698	86391	280572	68129	49769	257226	166174	151305	70604	40931	108079	83648	15091	11152	22991	50621	31611	205223
pos_2357	DG	DG 35:1	DG 15:0_20:1	7700	7764	7284	7466	6619	9586	7567	25349	5007	10400	15102	12466	10944	22273	7700	6277	12129	1723	2055	1610	2517	2406	4399	0	668	487	2088	0	5210
pos_2414	DG	DG 36:0	DG 18:0_18:0	31606	35327	30284	25660	23257	28653	19426	88247	14311	17970	29669	15859	17185	44223	12620	13565	35077	25853	33751	19399	16445	31799	27043	12000	11141	21442	17597	12790	46068
neg_292	FA	FA 20:0	FA 20:0	292500	300068	316053	282072	283587	230182	123015	158452	209376	134577	127043	135533	156573	266130	98314	173596	243541	675028	1034535	518511	515556	476274	288772	353213	305829	177565	531459	675666	194647
neg_364	FA	FA 22:0	FA 22:0	35299	39390	39427	34676	35821	31896	20350	23914	30141	22600	24235	24214	26811	45564	16016	23657	35100	27647	50625	24915	63833	49850	34817	43749	41678	24688	57710	90436	33183
neg_425	FA	FA 24:0	FA 24:0	7974	7748	8454	7294	7261	9456	5980	8402	8743	8375	6857	7539	5590	8085	4693	5319	8693	8159	9611	5381	10804	9235	15940	7915	6242	7212	9780	12267	8654
neg_462	FA	FA 25:0	FA 25:0	4920	4255	4963	5717	4414	10942	8179	9943	14743	8780	4184	7728	4014	5303	5015	4595	8359	11160	4966	4419	9717	7830	12938	7767	4815	5050	9982	9597	8905
neg_502	FA	FA 26:0	FA 26:0	3767	3772	2971	3082	2992	4797	5268	3326	10834	4119	2958	3614	2532	2798	3320	3184	2832	3857	2929	2173	5702	6228	7956	5610	2382	3397	7957	8135	3629
neg_591	LPA	LPA 18:0	LPA 18:0	9471	9384	8940	8929	8834	13911	6881	13826	10642	13465	13389	5647	5553	7482	11869	14514	13140	1055	3486	1296	10704	10872	13878	10486	9805	8923	10591	6293	3680
neg_664	LPA	LPA 20:0	LPA 20:0	19890	19612	19380	18692	18594	20085	9660	19688	22210	32471	29763	9949	9462	15540	18367	19368	20344	4319	3266	3353	39437	24971	34556	26996	28826	25035	29139	18944	7580
pos_631	MG	MG 15:0	MG 15:0	14782	14656	13375	13341	12667	8960	5814	10281	8057	4105	6918	6119	6731	10246	5722	6698	8227	9707	13346	11813	16385	22169	50393	17883	14770	28801	12660	17526	18529
pos_882	MG	MG 18:0	MG 18:0	69007	69830	53167	43991	33995	47196	22403	75914	24944	24247	70130	28853	53013	58039	34364	17936	54892	20316	32298	50111	27709	35277	54155	24298	23773	63002	24903	22839	79616
pos_1056	MG	MG 20:0	MG 20:0	13678	15100	12500	13746	12944	22979	17382	25367	12417	12658	15871	7916	8062	7896	7017	8317	20137	7029	6596	8398	14112	16551	35018	16232	19158	13523	3301	8405	15156
pos_1508	MG	MG 28:7	MG 28:7	11591	10003	10084	8680	7456	8077	5900	8197	9566	4932	6283	6835	8416	9192	4670	6586	8437	5500	13712	4964	15143	13781	4615	11564	10025	4896	15704	21977	6344
pos_1969	MG	MG 32:7	MG 32:7	49045	67520	59884	77658	77828	60881	58327	153917	218310	58276	121948	56488	49114	63518	60854	70255	64589	60758	102891	139158	125040	86473	102530	89373	86736	123490	113176	138372	91010
pos_2164	MG	MG 34:7	MG 34:7	19952	24970	19447	16259	13707	15600	10873	6280	14082	11051	9994	14723	16009	14388	10583	12739	14864	11376	26022	9781	32349	31632	7630	13320	16553	11429	23787	9477	4702
neg_1480	MGDG	MGDG 32:0_1	MGDG 15:0_17:0	41763	42189	43773	44242	44267	21433	14096	42283	14399	14006	27447	18607	18770	39415	8088	11319	29733	24122	30034	50808	42213	39555	81979	26733	31399	54446	15768	89673	242862
neg_1516	MGDG	MGDG 33:0_2	MGDG 15:0_18:0	115723	120086	131453	134255	98335	207088	123321	503935	82215	78095	117647	58947	52949	167224	50293	68139	178643	228573	215163	355913	83701	92479	145614	37834	30727	44130	54458	285550	528794
neg_1557	MGDG	MGDG 34:0_1	MGDG 15:0_19:0	15160	15099	27050	21263	16677	17101	22643	36757	19089	7475	9761	6260	5039	20439	11156	14161	26364	30093	20546	70693	53015	72243	48845	31916	10555	19379	40725	132947	255410
neg_339	OxFA	FA 20:0;O	FA 20:0;O	22611	22516	21225	21417	20973	22386	15477	20920	39621	40146	37232	20305	22432	24426	21462	9971	17851	20085	24129	8854	26343	29007	13886	22524	20147	5455	32789	29187	4279
neg_1033	PA	PA 30:0	PA 15:0_15:0	5094	5218	4793	5012	4770	712	284	3282	2130	2130	4253	5030	4229	7731	2334	2490	3719	2950	3637	3742	7616	7145	8300	4935	5583	7568	2459	6287	10774
neg_1106	PA	PA 32:0	PA 15:0_17:0	13165	12827	15052	14578	14055	982	3105	5719	4310	3742	6646	6608	6832	13571	2310	4379	6571	673	4748	5744	21093	23184	36087	13355	15414	18169	9418	25400	37424
neg_1158	PA	PA 33:0	PA 15:0_18:0	9853	9518	9961	9648	9515	9016	3482	14586	6143	5227	8606	6092	6071	13090	5993	8317	10922	1113	3320	3885	14968	15751	19619	6151	6755	7252	12358	23787	16887
neg_1003	PG	PG 24:0	PG 9:0_15:0	2452	2377	2473	2594	2341	6713	4780	8164	3518	3487	4573	4062	4477	3665	3134	3074	3054	665	460	517	398	35	164	10	18	11	605	71	340
neg_1042	PG	PG 25:0	PG 10:0_15:0	7347	7082	7501	7162	7663	16380	11391	16697	11661	11502	15327	16182	16710	15278	9208	10008	11579	1076	1175	556	1120	916	248	905	945	398	1411	1799	583
neg_1117	PG	PG 27:0	PG 12:0_15:0	7076	6964	7325	6997	7752	19106	13179	18372	13058	13984	13561	11968	11156	11406	10427	10825	9881	1302	1121	1190	2081	1915	1921	1322	1369	927	1663	2138	1224
neg_1169	PG	PG 28:0_3	PG 14:0_14:0	30222	28737	31550	50147	48187	122971	79748	130072	42329	56034	27494	53896	59295	73207	30094	39940	58742	8916	11863	12309	40136	28308	24561	25300	28811	21700	15235	40360	23890
neg_1214	PG	PG 29:0_2	PG 14:0_15:0	136547	136387	136557	134559	132886	346892	236554	432276	178081	165098	219741	152855	170201	173826	147972	172293	193836	29730	38246	35636	104863	72406	87530	61412	70005	60939	52597	102786	71701
neg_1250	PG	PG 30:0	PG 15:0_15:0	1650493	1677655	1674148	1642122	1633300	1094144	750012	1277725	772979	726523	1437466	1391580	1630846	2208218	474332	628939	1364888	247029	609273	1026106	2966104	1558373	2592382	2003610	2387248	3233914	420829	2049802	4449653
neg_1247	PG	PG 30:1	PG 14:0_16:1	7983	7551	8349	7667	7763	31427	23697	23248	10639	9949	9289	7409	8013	7632	10677	12375	14301	1150	950	845	1328	851	558	795	1402	1272	1222	1797	1127
neg_1286	PG	PG 31:0_2	PG 15:0_16:0	1777198	1778473	1789267	1708589	1661968	2730265	1855051	2993779	1585290	1412724	2139014	1404681	1507323	2252482	1187471	1685627	2495746	245774	405274	605757	2499694	1530435	2035352	1299184	1391325	1393559	958895	2729378	2621588
neg_1282	PG	PG 31:1_2	PG 15:0_16:1	34759	34752	34003	33934	34428	76592	53603	64523	67207	63257	65274	53523	52954	80901	48617	59414	97733	2201	2570	2052	13059	9377	9072	7141	8423	8340	5841	10519	5758
neg_1325	PG	PG 32:0_3	PG 15:0_17:0	3754688	3755637	3802691	3670578	3658904	1473501	1021279	1800809	1203083	1121092	2405852	1824116	2050389	3767997	683492	1051301	2446625	309003	499058	1845172	5777890	3479534	7959899	4370004	5297942	6583145	1186462	6856146	12582840
neg_1322	PG	PG 32:1_2	PG 14:0_18:1	29980	29395	31792	31899	30588	112541	77858	87373	46851	41624	43183	32303	31366	57144	45657	57545	79853	2162	2580	3138	8784	5746	8566	5441	6913	7043	4924	11690	10091
neg_1314	PG	PG 32:2_2	PG 14:0_18:2	13386	12668	13052	13644	13380	49284	34209	38522	21455	19879	18718	13263	12489	19371	22443	25093	29489	870	926	639	3079	2166	2598	1329	1626	1045	2253	2898	1175
neg_1378	PG	PG 33:0_3	PG 15:0_18:0	2453682	2374211	2444438	2403805	2301480	3492930	2388637	4454600	2145097	1929609	2993854	1583737	1671591	3114580	1458586	2230247	3351598	359979	399914	768446	2800694	1751987	2752682	1485313	1585044	1596536	1252330	4585778	4347178
neg_1374	PG	PG 33:1_1	PG 15:0_18:1	112981	110813	118742	114858	113701	237171	158404	221700	217999	206097	217177	140685	134394	269557	151209	207669	329398	8328	13620	11603	53737	34699	38600	28724	32547	29430	23279	54037	32986
neg_1369	PG	PG 33:2	PG 15:0_18:2	81722	81184	79880	77422	75840	108217	73632	96984	170275	153635	181052	128324	133560	253074	90087	121350	231615	3196	5543	6144	35289	24307	25028	20218	23713	19769	11431	26180	16706
neg_1366	PG	PG 33:3	PG 15:0_18:3	3489	3418	3465	3674	3688	5351	3886	5102	6518	6205	6568	5528	5611	9283	4498	4975	8503	206	467	300	1470	1051	895	815	854	842	621	860	645
neg_1411	PG	PG 34:0_2	PG 15:0_19:0	895384	923048	905346	856261	854442	521014	335888	694084	349772	334684	673551	373303	404644	869743	184195	296938	647978	134856	112099	250727	1489819	841788	1694465	885349	1035324	1245125	399497	2291360	3320574
neg_1405	PG	PG 34:1_2	PG 14:0_20:1	20950	21461	22073	21805	19743	70581	48656	50305	34557	34819	28963	26076	24790	58229	33941	46250	52417	1332	642	10	3984	2703	108	2078	2293	29	2570	6091	1093
neg_1400	PG	PG 34:2_1	PG 16:1_18:1	11126	11087	11150	10694	10005	37397	24461	27497	18462	19315	16172	11097	10742	22010	17427	22482	37962	400	239	395	2103	1310	650	732	953	737	1433	2875	596
neg_1446	PG	PG 35:1_2	PG 15:0_20:1	35033	34762	33668	33266	32326	62429	42388	57795	64992	59595	79120	43765	41178	91824	37034	53065	71566	2481	2414	3144	14722	9131	14453	8424	9130	8944	5731	20163	16836
neg_1442	PG	PG 35:2_2	PG 15:0_20:2	20179	20132	19790	19659	19722	30842	21781	28677	36623	33745	41624	22136	22522	44775	26353	36915	47777	1320	1345	2416	9867	7488	9868	6777	6568	6051	4618	14724	10459
neg_1433	PG	PG 35:3	PG 15:0_20:3	3359	3202	3472	3475	3672	4645	3349	4177	5972	5343	6009	4354	4007	8837	3707	5197	8335	194	290	404	1789	1258	1894	1395	1663	1147	862	2177	1774
neg_1487	PG	PG 36:0_2	PG 15:0_21:0	37929	37598	37400	37583	36981	26275	17310	41987	17425	18667	33300	17045	19221	40405	9699	12974	28030	15683	13360	17214	53902	33087	65765	31556	37561	47348	18401	86939	138577
neg_1479	PG	PG 36:1	PG 16:0_20:1	4237	4256	4267	4501	4157	14556	9625	11947	6674	6766	7475	4736	4442	11512	4598	6184	7327	644	226	634	514	219	379	359	289	380	453	1350	1273
neg_1461	PG	PG 36:5	PG 15:0_21:5	3399	3190	3358	3354	3078	7726	5155	9211	3286	3279	4176	1950	2172	2828	2621	3157	4516	871	953	1074	4465	2915	3965	1867	2009	1417	1904	5445	2848
neg_1067	PMeOH	PMeOH 30:0	PMeOH 15:0_15:0	3247	3133	3649	3421	3554	46	64	1740	362	445	2214	175	618	979	71	85	1563	2892	1816	9716	3233	1771	7714	1466	2292	1201	279	1557	33477
neg_1159	PMeOH	PMeOH 32:0	PMeOH 15:0_17:0	9225	9206	8945	8362	8022	160	79	3097	583	622	3690	294	822	1515	189	180	2277	4408	2168	12960	5202	3471	20502	2798	4294	2390	548	5118	105782
neg_1240	PMeOH	PMeOH 34:0	PMeOH 15:0_19:0	1819	1804	2296	1938	1684	105	44	1280	57	333	1214	135	327	392	139	47	652	2118	1028	2644	1427	667	4896	755	874	551	333	1403	21827
neg_1276	PMeOH	PMeOH 35:0	PMeOH 15:0_20:0	1859	1720	1836	1408	1682	17	311	2577	354	394	2096	144	295	684	211	114	1066	2529	1220	2462	1064	594	3841	149	410	190	369	939	10614
pos_838	ST	ST 27:1;O	ST 27:1;O	39374	37255	26733	23458	25333	54501	23899	32010	29759	51463	50766	46926	32158	23862	33695	19072	25485	31751	20588	19065	29481	17847	25444	23006	18388	33932	18188	12165	30517
pos_2808	TG	TG 42:0	TG 12:0_14:0_16:0	28294	25102	21933	19496	22431	26378	18796	19191	28583	32553	33984	31165	22912	18433	24021	16696	21705	20622	18546	16888	20672	13522	28457	19029	13890	37462	12066	10541	19254
pos_2794	TG	TG 42:1	TG 12:0_12:0_18:1	17819	17155	14038	14048	14344	19523	10886	14027	16424	21983	24794	19562	14967	10784	15501	10751	13553	16255	14906	13242	17751	12083	7702	13290	10662	22830	10125	8584	16144
pos_2855	TG	TG 43:0	TG 14:0_14:0_15:0	30583	32477	24051	25185	24739	30809	15056	13838	29039	29955	31481	33710	14711	14437	22803	16207	25035	25381	27474	15415	32348	20602	23487	22818	15190	39858	24527	23497	22100
pos_2913	TG	TG 44:0	TG 14:0_14:0_16:0	50304	57606	44500	43333	39475	56022	33149	37669	59275	68185	72232	64781	41637	30982	47739	31564	40457	38232	32283	27706	42771	28970	54045	35614	29075	73631	24036	20286	29155
pos_2905	TG	TG 44:1	TG 15:0_15:0_14:1	37300	40166	31543	30907	32284	43096	25611	30596	39303	53261	60873	49170	30006	22437	38935	24445	28687	27496	27422	23484	38285	22755	16390	27328	25233	64233	19461	15212	27292
pos_2895	TG	TG 44:2	TG 10:0_16:1_18:1	17063	16262	13932	14645	15146	17958	10015	14083	14641	20301	25520	19262	12654	9942	15595	10227	14276	15560	13323	13694	15162	10367	7970	11500	10063	24122	8959	6651	14693
pos_2957	TG	TG 45:0	TG 14:0_15:0_16:0	48232	49575	43133	41181	39773	54866	32365	35592	55248	65429	72372	63004	36161	27171	45830	29538	35596	36669	32529	25688	44101	28077	53163	33860	28786	82862	20734	18647	31151
pos_2946	TG	TG 45:1	TG 14:0_14:0_17:1	41037	41580	35383	31468	35009	47322	26005	31828	37724	54249	69582	50823	29777	24171	41142	23853	33021	30971	28717	26644	36244	22654	18478	26724	23782	75186	19284	15910	25756
pos_2937	TG	TG 45:2	TG 14:0_14:1_17:1	18350	18424	16394	15195	15962	20619	10903	14865	15755	22846	28363	21271	14201	11311	16293	11638	13744	16941	14544	14568	16786	9694	8230	13121	10548	31804	9370	7503	14366
pos_3000	TG	TG 46:0	TG 15:0_15:0_16:0	75196	74312	67446	61295	58593	91340	51400	56126	86718	98089	108950	94174	63147	37351	74468	42422	56154	57321	49410	47496	57457	37864	85960	48244	41468	110892	30681	25046	49830
pos_2989	TG	TG 46:1	TG 12:0_16:0_18:1	84413	79112	71012	65854	60829	96634	54699	60371	81290	116471	134877	110285	67198	45494	83033	49998	63532	60211	52571	45504	72702	45239	37361	55567	50629	141360	36120	30644	47581
pos_2982	TG	TG 46:2	TG 14:0_14:0_18:2	46622	46425	42004	34816	35969	52335	28969	34913	42881	56521	69814	57511	35832	25940	45956	27161	33775	35477	32256	27091	41140	27603	17668	31888	26356	69404	23307	17887	29783
pos_3027	TG	TG 47:1	TG 14:0_16:0_17:1	73498	74857	60880	57034	56722	82444	44805	54137	68550	90349	130456	90640	56545	38289	77212	41683	55441	52617	45938	42590	62484	39357	32909	48231	42645	128205	29211	23165	47739
pos_3019	TG	TG 47:2	TG 12:0_17:1_18:1	44474	45634	38220	34588	35893	52618	32316	34876	43685	57823	75012	55988	35783	24056	44566	27413	35220	33958	31788	25052	36756	24904	21259	28065	25218	77495	20329	19229	26336
pos_3064	TG	TG 48:1	TG 14:0_16:0_18:1	97799	92218	86049	80737	84884	119460	66612	80824	103272	164157	176647	139009	86548	54559	106046	58309	74511	86862	70269	63287	87721	52713	45926	67165	56745	162815	44796	35165	68299
pos_3058	TG	TG 48:2	TG 16:0_16:1_16:1	81045	77751	66519	68069	61216	96674	52642	63794	75567	118811	146131	105952	66848	45513	88423	46585	60242	62513	55398	47814	73795	45955	37040	53201	46833	131142	34176	29438	47622
pos_3054	TG	TG 48:3	TG 14:1_17:1_17:1	27498	27139	23701	23372	24571	34399	18257	22384	24887	36559	45375	35452	24922	14981	30633	17386	21576	19640	21000	17674	26687	15099	13571	19818	18028	45450	13838	11090	17345
pos_3090	TG	TG 49:2	TG 15:0_17:1_17:1	49830	47893	43664	40439	39450	56770	30977	36632	44167	68669	85538	61642	38092	28002	52590	27283	38171	37986	33943	28668	43184	26031	22339	31095	27484	86170	20886	17656	34182
pos_3085	TG	TG 49:3	TG 14:1_17:1_18:1	17004	17410	14781	13708	14733	18894	12675	14161	15561	22943	31616	21541	14231	11552	19542	11405	14989	12379	11842	11331	16467	10729	9147	11210	11207	32853	8206	6663	11457
pos_3114	TG	TG 50:2	TG 14:0_18:1_18:1	82920	75542	73642	67143	64479	103644	53607	59261	78320	136120	133077	117038	67856	42600	79752	46572	65347	63592	61057	49831	64208	42966	35897	55845	43344	117584	35532	27470	60843
pos_3111	TG	TG 50:3	TG 14:0_17:1_19:2	37545	36708	32845	30677	31507	46172	23656	29014	35518	56597	65281	51526	34237	23262	38100	23389	31176	27485	24604	21248	32394	23076	16867	26967	21619	57930	16940	13086	25388
pos_3149	TG	TG 52:4	TG 16:1_18:1_18:2	26227	24722	20941	20157	21552	37056	14173	18755	22683	37455	41109	39738	25663	15747	25389	14277	20167	18210	17560	13081	21958	13577	10763	17170	14844	32958	11563	8880	20669
pos_3147	TG	TG 52:5	TG 16:0_18:2_18:3	11107	10343	9689	8593	8602	11533	7738	6873	15270	13423	10135	11645	7673	9666	12684	8975	8410	12152	8711	6016	9494	7316	3843	6604	7327	10138	6145	4805	7491
pos_3184	TG	TG 54:6	TG 18:2_18:2_18:2	18539	19215	15387	15071	14392	22918	8987	15902	15619	27296	30128	28728	17446	13801	20875	8514	14846	12044	13067	9285	16103	8510	8441	10922	10496	23818	7394	6066	15974
